# Supplementary material for: Effects of Korean red ginseng on three-dimensional trabecular bone microarchitecture and strength in growing rats: Comparison with changes due to jump exercise
Source: PLoS One. 2022 May 5;17(5):e0267466. doi: 10.1371/journal.pone.0267466 (PMC9070934; doi:10.1371/journal.pone.0267466)
Supplement: S1 Dataset — (XLSX) [file pone.0267466.s001.xlsx]

## Sheet: Physical parameters
		Body weiht before experiment (g)	Body weiht after experiment (g)	Calf muscle weight (g)	Femoral length (mm)
CON	1	306	401	1.9747	36.47
	2	327	462	2.2953	36.81
	3	298	405	2.0097	36.93
	4	320	431	1.8798	36.57
	5	307	451	2.0512	36.04
	6	298	406	2.0548	36.13
	7	310	398	1.7495	35.24
	8	320	441	2.1421	35.52
	9	332	468	2.2042	36.79
	10	273	375	1.9091	36.64
AVERAGE		309.1	423.8	2.02704	36.314
SD		17.1493	31.1584	0.161107	0.571649
KRG	1	314	446	2.2057	36.57
	2	313	430	2.0161	36.79
	3	295	416	2.0872	36.18
	4	294	371	2.1602	35.85
	5	303	434	2.0224	36.1
	6	313	415	1.9069	36.98
	7	293	408	1.9201	36.35
	8	306	424	2.1756	36.19
	9	305	412	1.8322	36.86
	10	310	436	2.0082	36.23
AVERAGE		304.6	419.2	2.03346	36.41
SD		8.18128	20.7835	0.12439	0.371842
JUM	1	287	414	2.0435	35.2
	2	318	466	2.1136	36.37
	3	303	433	2.1868	34.47
	4	312	456	2.2429	36.33
	5	291	432	2.1018	36.03
	6	299	392	1.9173	35.52
	7	304	403	1.9141	36.69
	8	304	412	2.0538	36.17
	9	305	409	2.0329	35.27
	10	290	403	1.9248	35.23
AVERAGE		301.3	422	2.05315	35.728
SD		9.82118	24.1937	0.11287	0.695139

## Sheet: Microstructural parameters
		"BV/TV"	"Tb.Th"	"Tb.N"	"Tb.Sp"	"TBPf"	"SMI"	"Conn.D"	vBMD
	[unit]	[%]	[um]	[1/mm]	[um]	[1/mm]		[1/mm3]	[mg/cm^3]
CON	1	30.5206	107.886	1.87326	161.816	4.33218	1.46515	67.7682	337.1
	2	32.1986	101.563	2.0167	155.927	4.03734	1.43029	74.3027	313.8
	3	23.6542	98.9311	1.67826	166.893	5.26903	1.6533	62.0017	230.6
	4	32.6338	105.181	2.06829	154.996	2.4398	1.14868	72.8256	365.3
	5	28.1846	100.144	1.78273	168.412	4.32507	1.5359	63.586	291.5
	6	25.2076	95.1236	1.80594	187.61	6.07205	1.72203	63.9239	259.4
	7	26.0653	99.8185	1.92409	153.953	5.89653	1.73209	65.8359	268.3
	8	25.3499	98.7075	1.83633	187.618	6.58851	1.86214	53.9721	248.7
	9	28.3489	101.929	1.94647	166.527	4.69988	1.54685	64.2889	290.4
	10	28.2846	101.839	1.88524	165.826	4.83328	1.63095	64.0236	291.9
AVERAGE		28.0448	101.112	1.88173	166.958	4.84937	1.57274	65.2529	289.7
SD		3.03901	3.54103	0.114551	12.0979	1.19362	0.198616	5.68353	40.9625
KRG	1	27.5098	93.9588	2.17531	156.784	6.99819	1.76461	77.8492	367.2
	2	34.9617	105.818	2.08267	150.79	2.79183	1.22353	75.8486	261.5
	3	32.9051	109.184	2.06919	134.485	3.44969	1.35026	75.3707	340.2
	4	32.7529	99.537	2.13774	160.326	4.43427	1.45178	78.6746	321
	5	32.8114	104.012	2.10468	162.101	3.99378	1.41191	78.6788	320.3
	6	30.7485	96.909	2.13963	154.647	4.88902	1.5287	82.2042	313.3
	7	40.3503	118.054	2.2965	137.613	1.01137	0.915062	76.1912	418.2
	8	29.9508	102.608	1.95623	181.511	4.99665	1.62289	70.9453	277.4
	9	37.9112	116.858	2.10659	154.464	1.02108	0.97339	67.9958	402.2
	10	26.9098	97.8365	2.17322	154.443	3.7489	1.39652	76.431	337.1
AVERAGE		32.6811	104.478	2.12418	154.716	3.73348	1.36387	76.0189	335.84
SD		4.25158	8.17652	0.0874204	13.0198	1.82216	0.266613	4.03452	49.5561
JUM	1	47.4207	175.811	2.20386	127.93	0.450971	0.622261	68.8175	528.8
	2	48.9973	169.505	1.83111	138.598	2.11657	0.427232	44.9866	522.1
	3	49.4244	131.7	2.28543	113.839	0.717523	0.312312	75.5572	540.8
	4	54.8252	159.389	2.07998	122.902	1.12996	0.202652	60.6263	597.3
	5	46.0983	155.421	2.09919	141.01	0.544007	0.724983	59.5054	491.4
	6	42.8342	128.592	2.15165	136.78	0.414625	0.991817	61.1476	442.1
	7	47.2941	122.61	2.38464	119.181	0.632951	0.608038	87.452	504.2
	8	46.5959	149.697	2.14175	129.41	0.561715	0.608665	66.164	505.7
	9	51.7402	178.885	2.08441	132.255	2.65995	0.2241	58.7943	562.7
	10	47.0983	159.862	2.18198	129.105	2.99375	0.598654	64.8694	521.7
AVERAGE		48.2329	153.147	2.1444	129.101	1.2222	0.532071	64.792	521.68
SD		3.28251	19.8333	0.145509	8.64224	0.986518	0.243911	11.2263	41.671

## Sheet: FEA-fracture load
		Fracture load
	[unit]	[N]
CON	1	98.9547
	2	92.0328
	3	35.0331
	4	84.3236
	5	56.0525
	6	60.2886
	7	54.3905
	8	51.0059
	9	78.4044
	10	67.9044
AVERAGE		67.839
SD		20.2025
KRG	1	101.617
	2	54.2075
	3	98.9905
	4	95.2808
	5	101.057
	6	87.9494
	7	141.641
	8	71.1695
	9	116.079
	10	99.8408
AVERAGE		96.7833
SD		23.5454
JUM	1	174.43
	2	204.005
	3	198.915
	4	258.095
	5	169.692
	6	143.996
	7	206.577
	8	213.941
	9	240.26
	10	201.105
AVERAGE		201.101
SD		33.2477

## Sheet: Histomorphometric parameters
		BV/TV	Tb.Th	Tb.N	Tb.Sp	Ob.S/BS	MS/BS	N.Ob/BS	ES/BS	Oc.S/BS	N.Oc/BS	MAR	BFR/BS
		%	µm	N/mm	µm	%	%	N/mm	%	%	N/mm	µm/day	mm³/mm²/day
CON	1	6.43438	49.172	1.93393	532.948	24.5112	41.8858	16.5074	26.3239	9.92561	3.71632	2.3433	1.06528
	2	13.014	51.1531	2.41867	350.62	21.7601	38.1851	15.0861	35.643	11.6082	4.23385	2.79243	1.04718
	3	12.5402	60.5049	2.19062	380.987	31.2385	38.1752	21.2618	35.74	15.9328	5.58805	2.7503	1.11726
	4	11.1534	65.4917	1.80302	521.701	23.1883	37.0196	11.5035	31.2264	15.0695	5.85717	3.21802	0.896417
	5	15.356	73.9045	1.90492	442.083	14.7011	45.8682	10.6167	24.2008	11.2565	3.26024	2.9716	1.27795
	6	12.2336	68.0184	2.0689	493.136	20.7728	33.6939	15.3117	32.249	12.162	4.04359	2.66047	0.910714
	7	13.0048	63.0129	2.06382	421.525	18.6884	34.7132	13.1927	38.756	19.4077	5.37023	2.75963	1.31016
	8	14.4879	60.1718	2.22569	343.782	7.93912	34.0494	6.72309	38.9095	12.1946	5.35236	2.70405	1.1395
	9	15.9873	70.083	1.16717	512.671	33.4261	45.3848	24.6116	27.0155	11.8866	3.41565	2.88678	1.14718
	10	7.14142	45.5372	1.91669	562.095	21.8817	41.5451	15.3138	37.7079	14.4703	4.88902	2.7428	1.01726
AVERAGE		12.1353	60.705	1.96934	456.155	21.8107	39.052	15.0129	32.7772	13.3914	4.57265	2.78294	1.09289
SD		3.17719	9.41944	0.33578	79.4362	7.35446	4.45999	5.13463	5.43378	2.8204	0.955352	0.224472	0.136434
KRG	1	20.9669	71.6818	2.47688	322.521	25.5008	38.1154	16.9027	25.4757	8.6855	3.93544	2.51985	1.19262
	2	20.0456	64.451	3.55003	190.718	19.0149	33.1202	14.5484	12.9245	4.52621	1.16379	2.77897	1.01367
	3	10.23	57.8958	2.56942	304.668	29.6458	41.545	24.2175	29.0405	3.55698	1.29405	2.72438	0.96045
	4	14.8981	64.6564	2.22212	386.046	17.7053	38.7078	11.9158	39.5189	14.981	3.6773	2.63765	0.920401
	5	18.3767	72.6535	2.45534	316.524	29.8411	37.337	27.5261	28.6096	12.6172	3.28982	2.59245	0.855932
	6	18.1672	75.4422	2.27237	367.433	25.7798	34.6687	18.7564	16.8513	4.94576	1.20894	2.17378	0.857626
	7	17.2103	75.4381	2.28193	360.381	17.3875	32.3592	15.1036	27.5415	7.92279	2.72288	2.6959	0.867325
	8	21.2722	70.2145	3.49968	248.421	19.4103	33.8053	14.8067	24.8277	9.15619	3.21323	2.89102	0.961677
	9	21.217	74.2453	2.82007	293.468	29.3092	42.6597	25.9328	23.3716	8.99211	2.61567	2.70792	1.21458
	10	24.2111	74.9459	2.42013	293.214	19.2664	30.1719	17.8321	33.2521	9.88935	3.50348	2.8976	0.822709
AVERAGE		18.6595	70.1624	2.6568	308.339	23.2861	36.249	18.7542	26.1413	8.52731	2.66246	2.66195	0.966699
SD		3.93078	5.93655	0.48863	58.1141	5.23001	4.08492	5.333	7.57781	3.5711	1.06936	0.20891	0.138112
JUM	1	22.6675	71.2364	3.18201	243.03	22.0493	38.5758	16.7281	19.269	8.34355	3.63011	3.048	1.07579
	2	19.5383	62.6844	3.11693	258.144	20.4615	37.403	13.7248	23.5974	10.6869	3.89084	2.84123	1.07653
	3	24.2695	83.82	3.2053	243.163	20.6496	36.5927	12.3973	16.4595	6.02162	2.27355	2.74363	1.02536
	4	27.0579	70.7101	3.52729	268.794	20.2552	38.9505	17.5061	22.7651	9.47663	3.27679	2.7526	1.06762
	5	27.1048	84.1511	3.33188	215.779	24.3679	36.8922	27.9068	17.3672	7.17302	2.32848	2.70103	0.932083
	6	29.2893	73.9675	3.73231	166.439	22.8719	40.7098	19.2843	25.1076	9.22802	2.87692	2.86815	1.08472
	7	18.1235	74.7868	2.93324	279.133	20.7103	37.9032	15.7925	31.5052	13.9839	4.19126	2.63295	1.07328
	8	16.3706	67.3662	2.46369	337.596	24.8323	39.4904	27.3169	21.5582	12.5562	4.2066	2.7468	1.0436
	9	20.4937	64.9725	3.21524	246.346	20.7188	40.9362	16.4029	18.5456	7.00218	2.69149	2.62182	1.18418
	10	18.6066	69.0773	2.6936	302.173	28.5957	38.2918	25.8076	24.8171	9.95205	2.86806	2.72538	1.12232
AVERAGE		22.3522	72.2772	3.14015	256.06	22.5513	38.5746	19.2867	22.0992	9.44241	3.22341	2.76816	1.06855
SD		4.41829	7.20077	0.372572	46.6171	2.69559	1.48242	5.67601	4.50588	2.49867	0.726445	0.125158	0.0647844
